# Supplementary material for: Real-Time Detection of Strawberry Ripeness Using Augmented Reality and Deep Learning
Source: Sensors (Basel). 2023 Sep 3;23(17):7639. doi: 10.3390/s23177639 (PMC10490577; doi:10.3390/s23177639)
Supplement: Supplementary file 1 [file sensors-23-07639-s001.zip]

Archive with 1 entries (1 files):
- sensors-2589011-supplementary.mp4
